# Supplementary material for: Multiplexed histology analyses for the phenotypic and spatial characterization of human innate lymphoid cells
Source: Nat Commun. 2021 Mar 19;12:1737. doi: 10.1038/s41467-021-21994-8 (PMC7979823; doi:10.1038/s41467-021-21994-8)
Supplement: Supplementary file 4 — Source Data [file 41467_2021_21994_MOESM4_ESM.xlsx]

## Sheet: Fig.3c
Fig. 3c		Total cells	ILCs	Tc cells	Th cells	B cells	Myeloid	PC
	Absolute Cell N° / FOV	6991	23	801	2032	780	1530	671
		7828	11	604	1335	4670	88	0
		6162	12	802	2000	1004	430	2
		6057	9	1369	3065	996	439	1
		5614	30	361	876	674	99	348

## Sheet: Fig.4b
Fig. 4b		B cells	PC	Tc cells	Th cells	Myeloid
	Absolute Cell N° / niche	0	1	0	0	3
		3	9	0	0	3
		0	1	0	0	1
		0	1	0	0	3
		0	4	2	0	0
		0	5	0	0	2
		0	0	1	0	3
		0	4	0	0	0
		0	9	3	2	1
		0	9	0	0	0
		0	10	1	0	0
		0	10	3	0	3
		0	0	0	0	0
		0	4	2	0	2
		0	0	3	1	3
		0	0	2	2	1
		2	0	3	2	1
		0	1	1	1	3
		0	0	5	2	2
		0	0	4	1	2
		0	0	4	0	1
		0	0	0	9	2
		0	0	2	10	0
		0	0	1	19	0
		1	0	0	3	0
		0	1	0	2	0
		0	6	0	0	0
		1	0	2	1	3
		6	0	3	6	5
		10	1	1	3	6
		4	2	0	3	5
		4	0	2	5	6
		1	7	5	4	1
		4	1	2	8	6
		1	0	5	10	7
		7	0	2	4	1
		0	1	0	0	0
		0	1	3	3	0
		0	5	2	0	0
		1	1	3	3	1
		0	0	3	3	2
		0	0	1	3	2
		0	0	1	2	4
		0	1	1	1	2
		0	3	2	0	0
		0	0	3	0	2
		0	0	2	0	4
		0	2	0	1	2
		0	4	1	0	3
		0	8	2	5	1
		0	0	2	5	0
		0	0	3	2	0
		0	2	0	4	1
		0	5	2	2	0
		0	1	2	0	0
		0	0	1	0	0
		0	0	0	0	0
		0	0	1	0	1
		0	0	0	1	1
		0	0	0	0	0
		0	0	0	0	0
		0	0	1	1	0
		0	0	0	0	0
		0	0	1	0	0
		0	0	0	0	2
		0	0	0	0	2
		0	0	0	0	0
		0	3	1	0	0
		0	10	0	1	0
		0	0	0	0	4
		0	3	0	2	0
		0	0	1	0	0
		0	1	2	1	0
		0	0	0	0	1

## Sheet: Fig.4c
Fig. 4c			Whole tissue area	Whole tissue area	Whole tissue area	Whole tissue area	Whole tissue area	ILC niches	ILC niches	ILC niches	ILC niches	ILC niches
	Cell (%) FOV vs Niche	B cells	11.1572	59.6576	16.2934	16.4438	12.0057	1.25	36.17	7.9	1.6	5
		PC	9.59806	0	0.032457	0.017813	5.74542	37.5	19.14	15	17.1	40.2
		Tc cells	11.4576	7.71589	13.0152	22.6	6.1987	23.75	12.77	11.9	26.6	15
		Th cells	29.0659	17.0542	32.457	50.6026	15.6038	22.5	2.13	31.3	20.3	29.5
		Myeloid	21.8853	1.12417	6.97825	7.24781	1.76345	15	29.79	33.9	34.4	10.3
		ILCs	0.32	0.14	0.19	0.15	0.53

## Sheet: Fig.4d
		Vessels	Fibronectin
Fig. 4d	ILC (%) in 10 µm distance from:	80	100
		63.6	70
		50	58.3
		71	78.3
		98.3	87.5

## Sheet: Fig.5c
Fig. 5c		B cell follicle	T cell zone	Border of the B cell follicle	Connective tissue septum
	ILC distribution in tonsil compartments	0	10	23.3	70
		0	10	40	50
		0	25	16.7	58.3
		0	0	21.7	78.3
		0	25	75	61

## Sheet: Fig.7c
Fig. 7c		ILC3	CD34+ckit+ HPC	CD34hickit-HPC
		85.152	29.481	5.521
	Normalized IRF4 transcript reads	233.514	56.417	3.15
		138.718	28.592	3.73
		102.766	27.614	3.105
		125.242	78.968	3.084
		88.674	26.565	3.133
		43.294	3.807	3.131

## Sheet: Fig.10a
Fig. 10a			Whole tissue area	Whole tissue area	ILC niches	ILC niches
	Cell % FOV vs Niche	ILCs	0.8	0.72
		HLA-DR+ Thelper cells	1.9	2.8	0	0
		B cells	1.36	3.2	4.4	2.9
		Macrophages	6.6	11	6.1	7.1
		Plasma cells	7.6	13.1	3.3	5.5
		Progenitors	12.6	7.4	1.1	3.3
		Endothelial cells	7.2	10	15	13
		Fibroblasts	13.23	15.78	33.1	26.1
		T cells	35.2	48	36.8	42.1

## Sheet: SupplementaryFig.4b
Supplementary Fig. 4b		IRF4+ ILCs
	IRF4+ ILCs (%)	56.7
		75.8
		55.8

## Sheet: SupplementaryFig.5
Supplementary Fig. 5		ILC3	CD34+ckit+ HPC	CD34hickit-HPC
	Normalized SDC1 transcript reads	63.604	64.413	49.828
		71.851	143.404	36.192
		210.953	45.916	22.174
		97.397	47.52	42.535
		107.771	63.604	38.416
		182.46	92.04	40.726
		74.251	69.833	60.728
